# Supplementary material for: The impact of SARS-COV2 infection on people in residential care with Parkinson Disease or parkinsonisms: Clinical case series study
Source: PLoS One. 2021 May 6;16(5):e0251313. doi: 10.1371/journal.pone.0251313 (PMC8101942; doi:10.1371/journal.pone.0251313)
Supplement: S1 Database — (XLSX) [file pone.0251313.s001.xlsx]

## Sheet: PD group
Subject	Age (years)	Gender (M/F)	Type of PD	Disease duration (yrs)	H&Y		Medical Treatment for PD (Levodopa)	Levodopa Dose (mg mean)	Other Medication for PD	Comorbidities
						Surgical Treatment
PD_01	60	M	PD	18	3	STN-DBS	Levodopa+Carbidopa	600	Tolcapone 300 mg/die - Rasagiline 1 mg/die	Osteoporosis -Hypovitaminosis D
PD_02	76	M	PD	12	2	NO	Levodopa+Benserazide	950	Rasagiline 1 mg/die, opicapone	Hypertension - Osteoporosis - Chronic Venous Insuffency (CVI) with previous superficial venous thrombosis
PD_03	76	M	PD	9	3	NO	Levodopa+Carbidopa	600	_	Hypertension - Obesity - Diabetes type II - Cognitive impairment - Arthrosis - Chronic Kidney Disease (CKD)
PD_04	58	M	PD with GBA mutation	11	2	NO	Levodopa+Carbidopa	550	_	Hypertension - GBA mutation - Cognitive impairment - Hypercholesterolemia
PD_05	58	M	PD	8	2	NO	Levodopa+Benserazide	650	Pramipexole 0,52 mg PR	Hypertension
PD_06	67	M	PD	12	3	J-PEG	Levodopa+Carbidopa intrajejunal infusion	550	Ropinirole 4 mg	Osteoporosis - Hypovitaminosis D
PD_07	62	F	Vascular parkinsonism (VP)	3	2	NO	Levodopa+Carbidopa	100	_	Hypertension - Obesity
PD_08	67	F	PD	7	2	NO	Levodopa+Benserazide	500	Ropinirole 8 mg	Chronic Venous Insuffency (CVI) with previous superficial venous thrombosis - Osteoporosis - Hypovitaminosis D
PD_09	76	F	PD	6	2	MRg-FUS	Levodopa+Benserazide	200	Pramipexole 0,52 mg PR	Hypertension - Obesity - Diabetes type II - Hypercholesterolemia -Osteoporosis - Hypovitaminosis D
PD_10	70	F	PD	10	2	NO	Levodopa+Carbidopa	600	Pramipexole 1,05 mg PR	Hypertension - Diabetes type II - Bilateral gonarthrosis
PD_11	83	M	PD	10	3	NO	Levodopa+Carbidopa	300	NO	Subcortical arteriosclerotic encephalopathy, several previous ab ingestis pneumonia, osteoporosis
PD_12	66	F	Parkinsonism	4	2	NO	Levodopa+Benserazide	800	NO	Previous ab ingestis pneumonia
PD_13	66	M	PD	9	2	NO	Levodopa+Carbidopa	800	Pramipexole 2,01 mg PR - Safinamide 100 mg	BPCO, glaucoma, hypertension, Osteoporosis - Hypovitaminosis D

## Sheet: PD COVID+
Subject	Age (years)	Gender (M/F)	Type of PD	Disease duration (yrs)	H&Y		Medical Treatment for PD (Levodopa)	Levodopa Dose (mg mean)	Other Medication for PD	Comorbidities
						Surgical Treatment
PD_01	60	M	PD	18	3	STN-DBS	Levodopa+Carbidopa	600	Tolcapone 300 mg/die - Rasagiline 1 mg/die	Osteoporosis -Hypovitaminosis D
PD_02	76	M	PD	12	2	NO	Levodopa+Benserazide	950	Rasagiline 1 mg/die, opicapone	Hypertension - Osteoporosis - Chronic Venous Insuffency (CVI) with previous superficial venous thrombosis
PD_03	76	M	PD	9	3	NO	Levodopa+Carbidopa	600	_	Hypertension - Obesity - Diabetes type II - Cognitive impairment - Arthrosis - Chronic Kidney Disease (CKD)
PD_04	58	M	PD with GBA mutation	11	2	NO	Levodopa+Carbidopa	550	_	Hypertension - GBA mutation - Cognitive impairment - Hypercholesterolemia
PD_05	58	M	PD	8	2	NO	Levodopa+Benserazide	650	Pramipexole 0,52 mg PR	Hypertension
PD_06	67	M	PD	12	3	J-PEG	Levodopa+Carbidopa intrajejunal infusion	550	Ropinirole 4 mg	Osteoporosis - Hypovitaminosis D
PD_07	62	F	Vascular parkinsonism (VP)	3	2	NO	Levodopa+Carbidopa	100	_	Hypertension - Obesity
PD_08	67	F	PD	7	2	NO	Levodopa+Benserazide	500	Ropinirole 8 mg	Chronic Venous Insuffency (CVI) with previous superficial venous thrombosis - Osteoporosis - Hypovitaminosis D
PD_09	76	F	PD	6	2	MRg-FUS	Levodopa+Benserazide	200	Pramipexole 0,52 mg PR	Hypertension - Obesity - Diabetes type II - Hypercholesterolemia -Osteoporosis - Hypovitaminosis D
PD_10	70	F	PD	10	2	NO	Levodopa+Carbidopa	600	Pramipexole 1,05 mg PR	Hypertension - Diabetes type II - Bilateral gonarthrosis

## Sheet: PD COVID-
Subject	Age (years)	Gender (M/F)	Type of PD	Disease duration (yrs)	H&Y		Medical Treatment for PD (Levodopa)	Levodopa Dose (mg mean)	Other Medication for PD	Comorbidities
						Surgical Treatment
PD_11	83	M	PD	10	3	NO	Levodopa+Carbidopa	300	NO	Subcortical arteriosclerotic encephalopathy, several previous ab ingestis pneumonia, osteoporosis
PD_12	66	F	Parkinsonism	4	2	NO	Levodopa+Benserazide	800	NO	Previous ab ingestis pneumonia
PD_13	66	M	PD	9	2	NO	Levodopa+Carbidopa	800	Pramipexole 2,01 mg PR - Safinamide 100 mg	BPCO, glaucoma, hypertension, Osteoporosis - Hypovitaminosis D

## Sheet: No PD group
Subject	Age (years)	Gender (M/F)	Neurological disease	Disease duration (mean)	Treatment for neurological disease	Comorbidities	Other Medication
HC_01	75	M	MCI	8	BDZ	Previous trauma with fractures (hip, femur), Hypertension, Atrial fibrillation	_
HC_02	74	M	Stroke	0.69	Anti-platlet, Statin, Low molecoular weight Heparin (LMWH)	Atrial flutter, Hypertension, Chronic Ischeamic Cardiopathy, Chronic Kidney Disease IV (CKD), diverticulitis, anemia	Antibiotics, calcium, erythropoietin
HC_03	55	M	Subacute Combined Degeneration of the Spinal Cord	0.46	Vit.B12	Tyroditis	Levothyroxine; recent infusion of IG I.V.
HC_04	47	M	PKAN	15	Iron Chelator	_	_
HC_05	38	F	Dorsal myelopathy (suspicious of NF)	1	Dexamethasone, Low molecoular weight Heparin (LMWH)	Miastenia gravis	prednisone

## Sheet: No PD COVID-
Subject	Age (years)	Gender (M/F)	Neurological disease	Disease duration (mean)	Treatment for neurological disease	Comorbidities	Other Medication
HC_04	47	M	PKAN	15	Iron Chelator	_	_
HC_05	38	F	Dorsal myelopathy (suspicious of NF)	1	Dexamethasone, Low molecoular weight Heparin (LMWH)	Miastenia gravis	prednisone

## Sheet: No PD COVID+
Subject	Age (years)	Gender (M/F)	Neurological disease	Disease duration (mean)	Treatment for neurological disease	Comorbidities	Other Medication
HC_01	75	M	MCI	8	BDZ	Previous trauma with fractures (hip, femur), Hypertension, Atrial fibrillation	_
HC_02	74	M	Stroke	0.69	Anti-platlet, Statin, Low molecoular weight Heparin (LMWH)	Atrial flutter, Hypertension, Chronic Ischeamic Cardiopathy, Chronic Kidney Disease IV (CKD), diverticulitis, anemia	Antibiotics, calcium, erythropoietin
HC_03	55	M	Subacute Combined Degeneration of the Spinal Cord	0.46	Vit.B12	Tyroditis	Levothyroxine; recent infusion of IG I.V.
